# Supplementary material for: Evidence for lateral gene transfer (LGT) in the evolution of eubacteria-derived small GTPases in plant organelles
Source: Front Plant Sci. 2014 Dec 11;5:678. doi: 10.3389/fpls.2014.00678 (PMC4263083; doi:10.3389/fpls.2014.00678)
Supplement: Supplementary file 10 [file DataSheet1.XLSX]

## Sheet: Sheet1
	Supplementary data 1. Primer list
	Fam.	sub fam.	A. thaliana	name*)	Primer N	Primer C
	Obg	Obg	At1g07615	Obg A1	Obg2-Nn (Xho1) C AGA CTC GAG ATG TGG CTA ATC CGG GCG	Obg2-Cf (Xho1) C AGA CTC GAG GTC AAC ACA TAT ATT CTC
			At5g18570	Obg A2	Obg1-F(NcoI) GGC CAT GGC TTC CAT ATC CAT TAA C	Obg1-R(NcoI) GGC CAT GGA TTT CCA TTG AGG CCA TCT G
		EngD/YyaF/	At1g30580	EngD-1	EngD-N (Sal1) T GCC GTC GAC ATG GCG AGA GCA GCT TGT	EngD-Cf (Nco1) CG CGC CAT GGA TAC GTT GAA GCG GAA AAG
		YchF	At1g56050	EngD-2	Yyaf-N (Nco1) CGC TCC ATG GAA ATG CCT CCG AAA GCC AAA	Yyaf-Cf (Nco1) CT GAC CAT GGA TTT CTT CCC ACC ACC GGA
		Drg	At4g39520	Drg1-1	DRG-1N (Nco1) CGC TCC ATG GAA ATG TCG ACT ATT ATG CAG	DRG-1Cf (Nco1) CG CGC CAT GGA TAT CTT TTT AAC GAT CTG
			At1g17470	Drg1-2	DRG-3N (Sal1) T GCC GTC GAC ATG GGA ATT GTG GAA AGG	DRG-3Cf (Nco1) CG CGC CAT GGA TTG CTT TAG TGG AGC TTT
			At1g72660	Drg1-3	DRG-2N (Sal1) T GCC GTC GAC ATG GGG ATC ATC GAA AGG	DRG-2Cf (Nco1) CG CGC CAT GGA TTG CTT AAG AGG AGC TTT
		Nog *	At1g50920	Nog1-1	NOG1-1Cf (Sal1) A CGC GTC GAC ACG CCT GTC GGT TTT TCC	NOG11C3 (Sal1) CGC GCG TCG ACA GAC TTT GAT CTC ACA CG
			At1g10300	Nog1-2	NOG1-2N (Sal1) T GCC GTC GAC ATG GTG AAA TAT AAT TTC	NOG1-2 C-300 (Sal1) ACG CGC GTC GAC GAG AGT TCG AGT GTT TGG
	Hflx		At5g57960	Hflx	Hflx-N (Sal1) T GCC GTC GAC ATG AGC TCG TTT TAC CTT	Hflx-Cf (Nco1) CT GAC CAT GGA TCC TCT TTG GCT TAT TGA
		* Nog 1 genes were cloned partially
		Table2. TrmE-Era-EngA-YihA-Septin-like Superfamily
		Fam.	A. thaliana	name*)	Primer N	Primer C
		TrmE/	At1g78010	TrmE	TrmE-N (Sal1) T GCC GTC GAC ATG GTG AGT CTC CTC TGC	TrmE-Cf (Nco1) CG CGC CAT GGA TTT ACC AAT GCA AAA CTT
		EngB/	At2g22870	EngB-1	EngB-1N (Sal1) T GCC GTC GAC ATG GTG CTA CTT CTC CGA	EngB-1C (Nco1) CG CGC CAT GGA TTG ATC CCA GTA GTT TCT
		YihA	At5g11480	EngB-2	EngB-2N (Sal1) T GCC GTC GAC ATG ATT TTA GCG CAT CTT	EngB-2Cf (Sal1) A CGC GTC GAC GTG TTT GAG CCA GTA GTT
			At5g58370	EngB-3	EngB-3N (Sal1) T GCC GTC GAC ATG TCT TTA GAT ACT TCT	EngB-3Cf (Nco1) CG CGC CAT GGA TCT GCA ATC ATT TAA CGT
		Era	At5g66470	Era 1	Era-N (Nco1) GTC TCC ATG GCG GTC TCT CCG CAT ATT	ErA-Cf (Nco1) CT GAC CAT GGA CAT AGC TCG GAT CTG TCC
			At1g30960	Era 2	Era2N (sal1) ACG CAC GTC GAC ATG AAA GCT TTT AGA TCT	Era2C (Sal1) ACG CAC GTC GAC CTT GAG CTT AAC CTG GAG
		EngA/	At3g12080	EngA-1	EngA-1N (Nco1) GTC TCC ATG GCG AGT CTA CTC GAT TCG	EngA-1Cf (Nco1) CT GAC CAT GGA TGT TCT TTT GGT TGC AAG
		YfgK	At5g39960	EngA-2	EngA-2N (Sal1) T GCC GTC GAC ATG TCT CAG TCA CTG GTT	EngA-2Cf (Nco1) CG CGC CAT GGA GGC CGA GAG AGT CCG TTT
